# Supplementary material for: Physiological Effects of Far-Infrared-Emitting Garments on Sleep, Thermoregulation, and Autonomic Function Assessed Using Wearable Sensors
Source: Sensors (Basel). 2026 Jan 14;26(2):550. doi: 10.3390/s26020550 (PMC12845630; doi:10.3390/s26020550)
Supplement: Supplementary file 1 [file sensors-26-00550-s001.zip]

Archive with 1 entries (1 files):
- sensors-4025824-supplementary.pdf
